# Supplementary material for: MetaCONNET: A metagenomic polishing tool for long-read assemblies
Source: PLoS One. 2024 Dec 3;19(12):e0313515. doi: 10.1371/journal.pone.0313515 (PMC11614293; doi:10.1371/journal.pone.0313515)
Supplement: S1 Table — (XLSX) [file pone.0313515.s003.xlsx]

## Sheet: S1 Table
S1 Table. Duplication ratio and Total aligned length among Unpolish, MetaCONNET, NextPolish, CONNET, Medaka in MOCK1-3.
Datasets	Tools	Duplication ratio	Total aligned length (bp)
MOCK1	Unpolish	1.009	134641514
	MetaCONNET	1.014	129864115
	NextPolish	1.017	106032719
	CONNET	1.013	118178218
	Medaka	1.016	125310898
MOCK2	Unpolish	1.008	142087785
	MetaCONNET	1.011	138129142
	NextPolish	1.016	115635849
	CONNET	1.013	126245533
	Medaka	1.014	133302853
MOCK3	Unpolish	1.006	120587124
	MetaCONNET	1.011	114661774
	NextPolish	1.013	96799195
	CONNET	1.013	105514857
	Medaka	1.012	108408732
