# Supplementary material for: MetaCONNET: A metagenomic polishing tool for long-read assemblies
Source: PLoS One. 2024 Dec 3;19(12):e0313515. doi: 10.1371/journal.pone.0313515 (PMC11614293; doi:10.1371/journal.pone.0313515)
Supplement: S2 Table — (XLSX) [file pone.0313515.s004.xlsx]

## Sheet: S2 Table
S2 Table. Introduced errors ratio among MetaCONNET, NextPolish, CONNET, Medaka in MOCK1-3.
Datasets	Tools	Introduced mismatches and indels (#reference base position)	Total mismatches and indels (#reference base position)	Introduced errors ratio (%)
MOCK1	CONNET	427388	1420844	0.300799
	Medaka	434511	1845149	0.235488
	MetaCONNET	394129	1463533	0.2693
	NextPolish	592153	2210574	0.267873
MOCK2	CONNET	442243	1496120	0.295593
	Medaka	436337	1887969	0.231114
	MetaCONNET	397000	1487235	0.266938
	NextPolish	595769	2253081	0.264424
MOCK3	CONNET	356243	1152504	0.309103
	Medaka	394895	1652065	0.239031
	MetaCONNET	353811	1325861	0.266854
	NextPolish	544809	1995772	0.272982
