# Supplementary material for: MetaCONNET: A metagenomic polishing tool for long-read assemblies
Source: PLoS One. 2024 Dec 3;19(12):e0313515. doi: 10.1371/journal.pone.0313515 (PMC11614293; doi:10.1371/journal.pone.0313515)
Supplement: S3 Table — The top-performing tool for each metrics is indicated in bold and italic. The second-best tool is indicated in bold. (XLSX) [file pone.0313515.s005.xlsx]

## Sheet: S3 Table
S3 Table. Evaluation Metrics of polishing assemblies using R10 models and R10 synthetic mock dataset. The top-performing tool for each metrics is indicated in bold and italic. The second-best tool is indicated in bold.
Assemblies	Unpolish	MetaCONNET	NextPolish	CONNET	Medaka
>95% ORFs	9207	9425	8771	7286	9547
Average NGA50	429126	429077	429559	342890	429071
# mismatches per 100 kbp	171.45	143.58	183.47	158.46	163.96
# indels per 100 kbp	189.44	166.98	366.6	110.43	164.53
Accuracy (%)	0.996391	0.996894	0.994499	0.997311	0.996715
Genome fraction (%)	0.68476	0.68576	0.68064	0.58955	0.68556
