# Supplementary material for: MetaCONNET: A metagenomic polishing tool for long-read assemblies
Source: PLoS One. 2024 Dec 3;19(12):e0313515. doi: 10.1371/journal.pone.0313515 (PMC11614293; doi:10.1371/journal.pone.0313515)
Supplement: S4 Table — (XLSX) [file pone.0313515.s006.xlsx]

## Sheet: S4 Table
S4 Table. Species level performance on accuracy and genome fraction of four polishing tools
				Accuracy					Genome fraction					NGA
Species(specifc strand)	Composition	Dataset	depth	Unpolished	MetaCONNET	CONNET	Nextpolish	Medaka	Unpolished	MetaCONNET	CONNET	Nextpolish	Medaka	Unpolished	MetaCONNET	CONNET	Nextpolish	Medaka
Acidilobus_saccharovorans_345-15	0.0341605	MOCK1	0.178845	NA	NA	NA	NA	NA	NA	NA	NA	NA	NA	NA	NA	NA	NA	NA
Acidobacterium_capsulatum_ATCC_51196	0.19978	MOCK1	1.99254	0.970105	0.974513	0.975078	NA	0.972498	1.424	4.577	2.471	NA	2.64	NA	NA	NA	NA	NA
Aciduliprofundum_boonei_T469	0.0342524	MOCK1	0.157165	NA	NA	NA	NA	NA	NA	NA	NA	NA	NA	NA	NA	NA	NA	NA
Acinetobacter_baumannii_ATCC_17978	NP	MOCK1	0	NA	NA	NA	NA	NA	NA	NA	NA	NA	NA	NA	NA	NA	NA	NA
Actinomyces_odontolyticus_ATCC_17982	NP	MOCK1	9.93e-05	NA	NA	NA	NA	NA	NA	NA	NA	NA	NA	NA	NA	NA	NA	NA
Akkermansia_muciniphila_ATCC_BAA-835	0.907514	MOCK1	8.03682	0.985165	0.989796	0.985739	0.985408	0.988051	99.436	99.434	96.188	99.438	99.438	311673	311600	125944	312400	312073
Archaeoglobus_fulgidus_DSM_4304	1.16827	MOCK1	5.16341	0.976762	0.980649	0.980938	0.977114	0.97863	85.795	94.161	72.68	63.1	88.585	63786	63378	13054	36278	63708
Bacillus_cereus_ATCC_10987	NP	MOCK1	0.000332486	NA	NA	NA	NA	NA	NA	NA	NA	NA	NA	NA	NA	NA	NA	NA
Bacteroides_thetaiotaomicron_VPI-5482	0.32351	MOCK1	2.72988	0.970045	0.972183	0.977457	0.974715	0.970561	14.104	34.683	19.551	0.87	25.652	NA	NA	NA	NA	NA
Bacteroides_vulgatus_ATCC_8482	0.469244	MOCK1	6.38656	0.98349	0.987653	0.985357	0.982502	0.985613	95.297	95.045	84.674	91.454	95.349	99361	99080	30624	99951	99336
Bifidobacterium_adolescentis_ATCC_15703	NP	MOCK1	0	NA	NA	NA	NA	NA	NA	NA	NA	NA	NA	NA	NA	NA	NA	NA
Bordetella_bronchiseptica_RB50	0.476656	MOCK1	1.0562	0.969417	0.97416	0.974145	NA	0.971511	0.185	0.658	0.34	NA	0.435	NA	NA	NA	NA	NA
Caldicellulosiruptor_bescii_DSM_6725	0.214993	MOCK1	46.4039	0.974576	0.978612	0.977764	0.976284	0.975497	16.425	17.968	14.109	5.523	18.015	NA	NA	NA	NA	NA
Caldicellulosiruptor_saccharolyticus_DSM_8903	0.891082	MOCK1	71.5195	0.995523	0.99853	0.994417	0.995511	0.997669	99.696	99.696	99.69	99.658	99.696	263231	264359	265738	263220	264410
Chlorobium_limicola_DSM_245	2.32098	MOCK1	29.2769	0.995347	0.997817	0.996371	0.99544	0.99701	99.908	99.908	99.902	99.908	99.908	1806915	1812114	1814682	1806959	1811813
Chlorobium_phaeobacteroides_DSM_266	0.690262	MOCK1	11.0871	0.989198	0.993911	0.989307	0.989464	0.991604	100	100	99.623	100	100	696615	697493	563035	697448	697995
Chlorobium_phaeovibrioides_DSM_265	1.29392	MOCK1	22.8479	0.994196	0.997234	0.994829	0.994363	0.996058	100	100	100	100	100	1461880	1466093	1467219	1462029	1466292
Chlorobium_tepidum_TLS	0.243282	MOCK1	12.8157	0.993847	0.996898	0.994079	0.994227	0.995708	100	100	99.955	100	100	1340957	1342697	1342231	1341537	1343026
Chloroflexus_aurantiacus_J-10-fl	0.203266	MOCK1	5.82963	0.977091	0.984376	0.980896	0.977187	0.980324	90.901	94.895	78.052	74.194	94.126	73784	72912	22603	63309	73541
Clostridium_beijerinckii_ATCC_35702	NP	MOCK1	0	NA	NA	NA	NA	NA	NA	NA	NA	NA	NA	NA	NA	NA	NA	NA
Deinococcus_radiodurans_R1	0.619844	MOCK1	3.16845	0.970295	0.97404	0.977769	0.973643	0.972282	10.263	19.486	13.913	1.757	13.181	NA	NA	NA	NA	NA
Desulfitobacterium_dehalogenans_ATCC_51507	0.00353466	MOCK1	0.0305961	NA	NA	NA	NA	NA	NA	NA	NA	NA	NA	NA	NA	NA	NA	NA
Desulfobulbus_oralis_sp._ONRL	7.35005	MOCK1	23.7039	0.996179	0.998362	0.996613	0.996395	0.997653	99.999	99.999	99.988	99.999	99.999	1031427	1033970	1034937	1031532	1033988
Desulfomicrobium_baculatum_DSM_4028	NP	MOCK1	0.000390346	NA	NA	NA	NA	NA	NA	NA	NA	NA	NA	NA	NA	NA	NA	NA
Desulfovibrio_desulfuricans_ND132	0.0528822	MOCK1	0.000712179	NA	NA	NA	NA	NA	NA	NA	NA	NA	NA	NA	NA	NA	NA	NA
Desulfovibrio_piger_ATCC_29098	4.38785	MOCK1	7.37947	0.979005	0.985615	0.98127	0.979764	0.981801	93.19	91.554	82.082	79.308	94.925	137567	136163	28017	96501	137386
Desulfovibrio_vulgaris_Hildenborough	0.0271462	MOCK1	0.00694175	NA	NA	NA	NA	NA	NA	NA	NA	NA	NA	NA	NA	NA	NA	NA
Dictyoglomus_turgidum_DSM_6724	0.685765	MOCK1	1.3356	0.967414	0.97085	0.979584	NA	0.96727	1.542	2.252	0.438	NA	2.253	NA	NA	NA	NA	NA
Enterococcus_faecalis_OG1RF	0.152304	MOCK1	1.2882	0.97586	0.970561	0.974244	NA	0.970509	0.141	2.083	1.456	NA	1.049	NA	NA	NA	NA	NA
Escherichia_coli_K-12_MG1655	NP	MOCK1	0.017544	NA	NA	NA	NA	NA	NA	NA	NA	NA	NA	NA	NA	NA	NA	NA
Fusobacterium_nucleatum_subsp._nucleatum_ATCC_25586	2.80887	MOCK1	21.7157	0.994016	0.9955	0.989367	0.993491	0.994393	99.999	100	99.993	99.999	99.999	1878623	1885179	1896905	1878600	1886443
Gemmatimonas_aurantiaca_T-27	2.4149	MOCK1	47.8752	0.998304	0.99939	0.998627	0.998477	0.99908	100	100	99.999	100	100	3228274	3231080	3233586	3228318	3232405
Geobacter_bemidjiensis_Bem	0.00331231	MOCK1	0.00374354	NA	NA	NA	NA	NA	NA	NA	NA	NA	NA	NA	NA	NA	NA	NA
Geobacter_sulfurreducens_PCA	0.587173	MOCK1	3.78708	0.975673	0.982984	0.980388	0.976761	0.979658	15.818	15.909	12.188	5.72	15.821	NA	NA	NA	NA	NA
Halobacterium_salinarum_NRC-1	2.53229	MOCK1	28.3334	0.996855	0.998628	0.997281	0.996902	0.998142	93.16	94.14	93.892	94.295	93.18	471971	472684	472667	472043	472863
Haloferax_volcanii_DS2	0.048271	MOCK1	0.111788	NA	NA	NA	NA	NA	NA	NA	NA	NA	NA	NA	NA	NA	NA	NA
Helicobacter_pylori_ATCC_700392	NP	MOCK1	0	NA	NA	NA	NA	NA	NA	NA	NA	NA	NA	NA	NA	NA	NA	NA
Herpetosiphon_aurantiacus_DSM_785	1.65023	MOCK1	30.3484	0.995234	0.998247	0.995685	0.995714	0.996873	99.619	99.624	99.62	99.626	99.621	3431119	3432265	3439056	3428512	3435205
Hydrogenobaculum_sp._Y04AAS1	1.63189	MOCK1	11.0584	0.990512	0.993627	0.990137	0.988749	0.99227	42.778	42.435	42.193	42.504	42.649	NA	NA	NA	NA	NA
Ignicoccus_hospitalis_KIN4_I	2.8386	MOCK1	15.2635	0.993372	0.996243	0.993331	0.993204	0.994522	98.766	98.765	99.075	98.766	98.766	176490	177087	176714	176670	177508
Ignicoccus_islandicus_DSM_13165	1.09539	MOCK1	11.9101	0.99338	0.996079	0.992902	0.99352	0.994704	100	100	99.847	100	100	1110580	1110222	1109542	1111587	1111742
Lactobacillus_gasseri_ATCC_33323	NP	MOCK1	0	NA	NA	NA	NA	NA	NA	NA	NA	NA	NA	NA	NA	NA	NA	NA
Leptothrix_cholodnii_SP-6	0.0497648	MOCK1	0.406791	NA	NA	NA	NA	NA	NA	NA	NA	NA	NA	NA	NA	NA	NA	NA
Methanobrevibacter_oralis_DSM_7256	0.761108	MOCK1	57.5768	0.994425	0.997671	0.992937	0.994021	0.996756	99.37	99.363	99.283	99.371	99.463	352372	353658	326509	352316	354249
Methanocaldococcus_jannaschii_DSM_2661	5.6458	MOCK1	69.7051	0.995837	0.998655	0.994093	0.995813	0.99801	99.982	99.981	99.96	99.982	99.982	372474	373934	375884	372487	373941
Methanococcus_maripaludis_C5	1.15405	MOCK1	9.56413	0.979894	0.982086	0.981287	0.979479	0.981759	83.709	87.648	80.376	85.137	79.513	65974	70960	41521	65980	54428
Methanococcus_maripaludis_S2	0.459616	MOCK1	6.605	0.981664	0.98491	0.982943	0.980662	0.98144	39.418	34.29	32.427	27.655	37.689	NA	NA	NA	NA	NA
Methanomassiliicoccus_luminyensis_B10	0.0582814	MOCK1	0.483534	NA	0.965228	0.967758	NA	NA	NA	0.598	0.396	NA	NA	NA	NA	NA	NA	NA
Methanomethylovorans_hollandica_DSM_15978	0.0469549	MOCK1	0.226714	NA	NA	NA	NA	NA	NA	NA	NA	NA	NA	NA	NA	NA	NA	NA
Methanopyrus_kandleri_AV19	0.210206	MOCK1	4.12728	0.974701	0.979833	0.979568	0.97533	0.976029	56.655	72.561	48.761	18.342	68.888	17193	27354	NA	NA	27922
Methanosarcina_acetivorans_C2A	0.176994	MOCK1	0.0982832	NA	NA	NA	NA	NA	NA	NA	NA	NA	NA	NA	NA	NA	NA	NA
Methanothermus_fervidus_DSM_2088	7.18334	MOCK1	64.653	0.995785	0.998633	0.993485	0.995672	0.997992	100	100	99.992	100	100	722431	725634	729737	722410	725457
Nanoarchaeum_equitans_Kin4-M	0.955656	MOCK1	8.77925	NA	NA	NA	NA	NA	NA	NA	NA	NA	NA	NA	NA	NA	NA	NA
Neisseria_meningitidis_MC58	NP	MOCK1	2.07e-05	NA	NA	NA	NA	NA	NA	NA	NA	NA	NA	NA	NA	NA	NA	NA
Nitrosomonas_europaea_ATCC_19718	5.68343	MOCK1	46.0674	0.997517	0.999083	0.998523	0.997552	0.998716	99.103	99.103	99.102	99.103	99.103	294824	295422	295712	292443	295351
Nostoc_sp._PCC_7120	1.37146	MOCK1	8.17674	0.97576	0.979341	0.981091	0.981348	0.977524	62.8	75.371	53.452	21.716	70.495	24991	30547	4019	NA	27781
Paraburkholderia_xenovorans_LB400	0.575113	MOCK1	4.25696	0.973782	0.979343	0.97956	0.976819	0.976065	47.516	75.42	49.486	13.464	58.837	NA	37265	NA	NA	27187
Pelodictyon_phaeoclathratiforme_BU-1	NP	MOCK1	0.0033715	NA	NA	NA	NA	NA	NA	NA	NA	NA	NA	NA	NA	NA	NA	NA
Persephonella_marina_EX-H1	2.80624	MOCK1	55.0987	0.996149	0.998508	0.993781	0.996026	0.997271	99.696	99.696	99.686	99.696	99.696	1092709	1096200	1101823	1092676	1096648
Porphyromonas_gingivalis_ATCC_33277	2.17007	MOCK1	14.5447	0.994533	0.996576	0.99475	0.993542	0.995676	96.309	96.148	95.863	96.123	96.138	61958	62023	67561	62036	62093
Propionibacterium_acnes_ATCC_11828	NP	MOCK1	0.000231855	NA	NA	NA	NA	NA	NA	NA	NA	NA	NA	NA	NA	NA	NA	NA
Pseudomonas_aeruginosa_ATCC_9027	NP	MOCK1	0.00506243	NA	NA	NA	NA	NA	NA	NA	NA	NA	NA	NA	NA	NA	NA	NA
Pseudomonas_fluorescens_SBW25	1.06931	MOCK1	11.1128	0.993984	0.996946	0.994038	0.994289	0.995767	99.67	99.67	99.152	99.67	99.671	3735472	3735997	617039	3738389	3738407
Pseudomonas_putida_KT2440	1.4825	MOCK1	9.87363	0.991356	0.995293	0.991152	0.991699	0.993508	99.721	99.733	98.981	99.733	99.733	3415789	3410605	404049	3419979	3415626
Pyrobaculum_aerophilum_IM2	0.229025	MOCK1	1.13506	0.967238	0.972483	0.972063	NA	0.9704	1.214	1.215	1.133	NA	1.216	NA	NA	NA	NA	NA
Pyrobaculum_arsenaticum_DSM_13514	0.0479936	MOCK1	0.0639317	NA	NA	NA	NA	NA	NA	NA	NA	NA	NA	NA	NA	NA	NA	NA
Pyrobaculum_calidifontis_JCM_11548	2.54495	MOCK1	6.57174	0.977655	0.98389	0.980459	0.978009	0.980892	98.363	98.718	87.083	89.372	98.365	98820	98138	38501	99342	98831
Pyrococcus_furiosus_DSM_3638	0.401835	MOCK1	0.53201	NA	NA	NA	NA	NA	NA	NA	NA	NA	NA	NA	NA	NA	NA	NA
Pyrococcus_horikoshii_OT3	5.85552	MOCK1	33.5648	0.994304	0.997492	0.993449	0.994616	0.996073	99.921	99.921	99.912	99.921	99.921	487631	488592	490179	487432	488994
Rhodobacter_sphaeroides_ATCC_17029	NP	MOCK1	0.00035952	NA	NA	NA	NA	NA	NA	NA	NA	NA	NA	NA	NA	NA	NA	NA
Rhodopirellula_baltica_SH_1	1.31778	MOCK1	19.569	0.996913	0.998506	0.997176	0.9971	0.998079	99.967	98.565	99.967	99.967	99.967	4033298	4036824	4038865	4034077	4037751
Ruegeria_pomeroyi_DSS-3	0.0665348	MOCK1	0.215463	NA	NA	NA	NA	NA	NA	NA	NA	NA	NA	NA	NA	NA	NA	NA
Ruminiclostridium_thermocellum_ATCC_27405	0.268845	MOCK1	3.46309	0.970376	0.973013	0.974171	0.974502	0.971072	12.976	25.627	16.759	1.426	19.829	NA	NA	NA	NA	NA
Salinispora_arenicola_CNS-205	0.390564	MOCK1	2.91375	0.972504	0.975452	0.977567	0.975344	0.973672	14.314	30.118	19.307	3.967	20.376	NA	NA	NA	NA	NA
Salinispora_tropica_CNB-440	0.490991	MOCK1	1.81328	0.973107	0.973943	0.97609	0.975179	0.970913	0.947	4.234	3.281	0.171	2.618	NA	NA	NA	NA	NA
Shewanella_baltica_OS185	1.35662	MOCK1	43.462	0.982164	0.982666	0.98141	0.981418	0.98154	91.382	92.518	88.753	89.323	92.353	115741	119075	84856	77891	115937
Shewanella_baltica_OS223	2.53645	MOCK1	76.5497	0.990371	0.991409	0.990368	0.990041	0.990626	98.057	93.858	94.289	95.222	95.198	92921	86369	83295	108958	85246
Shewanella_loihica_PV-4	0.553251	MOCK1	2.67636	0.974022	0.974773	0.97861	0.97897	0.974265	13.669	29.433	18.07	2.915	21.137	NA	NA	NA	NA	NA
Staphylococcus_aureus_USA300_FPR3757	NP	MOCK1	0	NA	NA	NA	NA	NA	NA	NA	NA	NA	NA	NA	NA	NA	NA	NA
Staphylococcus_epidermidis_ATCC_12228	NP	MOCK1	0	NA	NA	NA	NA	NA	NA	NA	NA	NA	NA	NA	NA	NA	NA	NA
Streptococcus_agalactiae_sv._V_V_2603V_R	NP	MOCK1	0	NA	NA	NA	NA	NA	NA	NA	NA	NA	NA	NA	NA	NA	NA	NA
Streptococcus_mutans_UA159-FR	NP	MOCK1	0	NA	NA	NA	NA	NA	NA	NA	NA	NA	NA	NA	NA	NA	NA	NA
Sulfolobus_tokodaii_str._7	0.0754061	MOCK1	0.511826	NA	NA	NA	NA	NA	NA	NA	NA	NA	NA	NA	NA	NA	NA	NA
Sulfurihydrogenibium_sp._YO3AOP1	0.692151	MOCK1	4.57344	0.973535	0.977011	0.977725	0.974277	0.975716	66.575	79.72	58.083	28.903	67.87	37077	35586	6822	NA	35759
Thermoanaerobacter_pseudethanolicus_ATCC_33223	2.4816	MOCK1	39.1124	0.995637	0.997842	0.992708	0.995322	0.997129	100	100	100	100	100	2222588	2231686	2244986	2222458	2232048
Thermotoga_neapolitana_DSM_4359	1.60748	MOCK1	111.889	0.99634	0.999065	0.997981	0.99673	0.998517	99.457	99.457	99.443	99.528	99.457	371169	372199	372516	371296	372205
Thermotoga_petrophila_RKU-1	6.95026	MOCK1	93.6985	0.996437	0.999061	0.997988	0.996505	0.998617	98.362	98.361	98.084	98.507	98.362	349150	350144	350632	357543	350169
Thermotoga_sp._RQ2	NP	MOCK1	1.84842	0.975663	0.977407	0.975496	0.975755	0.97724	9.721	13.454	12.34	9.728	13.455	NA	NA	NA	NA	NA
Treponema_denticola_ATCC_35405	1.26746	MOCK1	4.43749	0.969656	0.973914	0.974743	0.971129	0.971487	60.729	74.417	53.524	23.667	72.392	21899	28764	3796	NA	27941
Wolinella_succinogenes_DSM_1740	0.656047	MOCK1	3.77896	0.969704	0.975045	0.974691	0.974309	0.971981	32.001	40.312	30.563	10.571	37.012	NA	NA	NA	NA	NA
Zymomonas_mobilis_subsp._mobilis_ZM4	NP	MOCK1	0	NA	NA	NA	NA	NA	NA	NA	NA	NA	NA	NA	NA	NA	NA	NA
Acidilobus_saccharovorans_345-15	0.0336775	MOCK2	0.28268	NA	NA	NA	NA	NA	NA	NA	NA	NA	NA	NA	NA	NA	NA	NA
Acidobacterium_capsulatum_ATCC_51196	0.196956	MOCK2	2.27736	0.97301	0.974425	0.977752	0.97341	0.97272	4.107	10.12	5.306	1.054	7.297	NA	NA	NA	NA	NA
Aciduliprofundum_boonei_T469	0.0337681	MOCK2	0.167406	NA	NA	NA	NA	NA	NA	NA	NA	NA	NA	NA	NA	NA	NA	NA
Acinetobacter_baumannii_ATCC_17978	0.0462484	MOCK2	0.0913027	NA	NA	0.979956	NA	NA	NA	NA	0.08	NA	NA	NA	NA	NA	NA	NA
Actinomyces_odontolyticus_ATCC_17982	0.0839824	MOCK2	0.0932	NA	NA	NA	NA	NA	NA	NA	NA	NA	NA	NA	NA	NA	NA	NA
Akkermansia_muciniphila_ATCC_BAA-835	0.894683	MOCK2	9.36915	0.987546	0.991605	0.988257	0.987801	0.990023	99.662	99.662	97.858	99.662	99.662	401981	402655	183185	402570	402967
Archaeoglobus_fulgidus_DSM_4304	1.15175	MOCK2	5.79226	0.979233	0.984468	0.98273	0.978536	0.981555	97.174	98.287	81.503	84.486	98.367	97049	96415	21750	91328	96912
Bacillus_cereus_ATCC_10987	0.0371013	MOCK2	0.63024	NA	NA	NA	NA	NA	NA	NA	NA	NA	NA	NA	NA	NA	NA	NA
Bacteroides_thetaiotaomicron_VPI-5482	0.318936	MOCK2	3.90589	0.970917	0.972439	0.977725	0.973393	0.972233	21.09	41.442	25.345	3.474	26.422	NA	NA	NA	NA	NA
Bacteroides_vulgatus_ATCC_8482	0.50066	MOCK2	8.87028	0.989985	0.993132	0.990116	0.989674	0.991689	98.268	98.242	95.784	97.986	98.26	212280	211951	118433	271217	212542
Bifidobacterium_adolescentis_ATCC_15703	0.0960373	MOCK2	0.172998	NA	NA	NA	NA	NA	NA	NA	NA	NA	NA	NA	NA	NA	NA	NA
Bordetella_bronchiseptica_RB50	0.469917	MOCK2	1.20272	0.972337	0.972959	0.974913	NA	0.974117	0.217	1.139	1.184	NA	0.549	NA	NA	NA	NA	NA
Caldicellulosiruptor_bescii_DSM_6725	0.211953	MOCK2	57.9432	0.977112	0.980879	0.979423	0.97632	0.978854	30.644	33.639	26.466	18.385	31.582	NA	NA	NA	NA	NA
Caldicellulosiruptor_saccharolyticus_DSM_8903	0.878483	MOCK2	79.5751	0.995534	0.998584	0.994433	0.995637	0.997772	99.733	99.696	99.691	99.658	99.696	263234	264388	265708	263215	264375
Chlorobium_limicola_DSM_245	2.28817	MOCK2	34.3298	0.995576	0.998087	0.996688	0.995562	0.997287	99.854	99.853	99.848	99.854	99.854	1578509	1583289	1585770	1578546	1582762
Chlorobium_phaeobacteroides_DSM_266	0.680503	MOCK2	13.0842	0.990445	0.995135	0.990786	0.990648	0.992717	99.972	99.972	99.905	99.972	99.972	626714	632856	629544	631429	632918
Chlorobium_phaeovibrioides_DSM_265	1.27562	MOCK2	27.1147	0.994442	0.997445	0.995271	0.994571	0.996329	100	100	99.994	100	100	1461880	1466199	1468047	1461917	1466369
Chlorobium_tepidum_TLS	0.239842	MOCK2	17.3082	0.995449	0.997934	0.995847	0.995753	0.997104	99.999	99.999	99.997	99.999	99.999	2031498	2035124	2035093	2031847	2035297
Chloroflexus_aurantiacus_J-10-fl	0.200392	MOCK2	6.77872	0.981197	0.988	0.983102	0.981027	0.984365	97.9	98.199	88.349	94.408	97.903	183978	151212	40276	133128	183668
Clostridium_beijerinckii_ATCC_35702	0.0341357	MOCK2	0.213192	0.982387	0.985227	0.981539	NA	0.983597	0.139	0.139	0.106	NA	0.139	NA	NA	NA	NA	NA
Deinococcus_radiodurans_R1	0.671262	MOCK2	4.23546	0.975303	0.976955	0.978264	0.978503	0.975845	18.289	40.627	27.696	9.08	27.349	NA	NA	NA	NA	NA
Desulfitobacterium_dehalogenans_ATCC_51507	0.00348468	MOCK2	0.0406722	NA	NA	NA	NA	NA	NA	NA	NA	NA	NA	NA	NA	NA	NA	NA
Desulfobulbus_oralis_sp._ONRL	7.24613	MOCK2	28.3546	0.996438	0.99856	0.996942	0.996649	0.997858	100	100	99.996	100	100	2548623	2554876	2557827	2548710	2554979
Desulfomicrobium_baculatum_DSM_4028	NP	MOCK2	0.00593559	NA	NA	NA	NA	NA	NA	NA	NA	NA	NA	NA	NA	NA	NA	NA
Desulfovibrio_desulfuricans_ND132	0.0521345	MOCK2	0.000345464	NA	NA	NA	NA	NA	NA	NA	NA	NA	NA	NA	NA	NA	NA	NA
Desulfovibrio_piger_ATCC_29098	4.32582	MOCK2	9.09656	0.9835	0.989006	0.98446	0.983799	0.986639	98.33	98.631	92.968	95.692	97.924	150036	149799	68691	150540	150042
Desulfovibrio_vulgaris_Hildenborough	0.0267624	MOCK2	0.0150796	NA	NA	NA	NA	NA	NA	NA	NA	NA	NA	NA	NA	NA	NA	NA
Dictyoglomus_turgidum_DSM_6724	0.676069	MOCK2	1.5514	0.968691	0.971305	0.976297	NA	0.968705	2.163	3.992	1.784	NA	2.645	NA	NA	NA	NA	NA
Enterococcus_faecalis_OG1RF	0.209301	MOCK2	1.8812	0.967918	0.970197	0.973055	0.972016	0.969188	4	8.685	4.638	0.417	6.063	NA	NA	NA	NA	NA
Escherichia_coli_K-12_MG1655	0.0432582	MOCK2	0.442067	NA	0.968399	NA	NA	NA	NA	0.113	NA	NA	NA	NA	NA	NA	NA	NA
Fusobacterium_nucleatum_subsp._nucleatum_ATCC_25586	2.76916	MOCK2	25.3397	0.994506	0.995825	0.98892	0.994	0.994815	99.84	99.839	99.824	99.84	99.832	1409045	1415186	1425349	1408980	1415213
Gemmatimonas_aurantiaca_T-27	2.38076	MOCK2	54.7865	0.998355	0.999478	0.998765	0.998523	0.999146	100	100	99.998	100	100	3660578	3663896	3666416	3660678	3665202
Geobacter_bemidjiensis_Bem	0.00326547	MOCK2	0.00447418	NA	NA	NA	NA	NA	NA	NA	NA	NA	NA	NA	NA	NA	NA	NA
Geobacter_sulfurreducens_PCA	0.578872	MOCK2	4.08731	0.97604	0.983192	0.979958	0.976167	0.979412	18.949	19.249	15.156	6.46	19.263	NA	NA	NA	NA	NA
Halobacterium_salinarum_NRC-1	2.49649	MOCK2	33.433	0.99717	0.998937	0.99763	0.997236	0.998436	93.85	94.032	94.106	93.82	94.123	690280	691295	691448	690285	691541
Haloferax_volcanii_DS2	0.0475885	MOCK2	0.139971	NA	NA	NA	NA	NA	NA	NA	NA	NA	NA	NA	NA	NA	NA	NA
Helicobacter_pylori_ATCC_700392	0.120914	MOCK2	0.329034	NA	NA	NA	NA	NA	NA	NA	NA	NA	NA	NA	NA	NA	NA	NA
Herpetosiphon_aurantiacus_DSM_785	1.6269	MOCK2	35.8891	0.995557	0.998444	0.996103	0.99603	0.997193	99.475	99.52	99.514	99.52	99.52	3414043	3420270	3425647	3416104	3421725
Hydrogenobaculum_sp._Y04AAS1	1.60882	MOCK2	12.7295	0.992513	0.994484	0.991604	0.9902	0.993341	67.665	67.741	67.288	67.664	67.681	10410	10434	10202	10541	10457
Ignicoccus_hospitalis_KIN4_I	2.79847	MOCK2	13.8749	0.992745	0.995713	0.992737	0.992036	0.9939	94.755	94.769	94.493	94.761	94.757	66790	66890	66951	66929	67043
Ignicoccus_islandicus_DSM_13165	1.0799	MOCK2	14.1001	0.994549	0.996813	0.994256	0.994861	0.995709	100	100	99.893	100	100	945158	945314	879360	945656	946369
Lactobacillus_gasseri_ATCC_33323	0.1062	MOCK2	0.280808	NA	NA	NA	NA	NA	NA	NA	NA	NA	NA	NA	NA	NA	NA	NA
Leptothrix_cholodnii_SP-6	0.0490612	MOCK2	0.467427	NA	NA	0.971376	NA	NA	NA	NA	0.066	NA	NA	NA	NA	NA	NA	NA
Methanobrevibacter_oralis_DSM_7256	0.750347	MOCK2	64.1375	0.994111	0.997736	0.99325	0.993996	0.997022	99.301	99.388	99.335	99.331	99.388	353168	353795	326492	353181	354298
Methanocaldococcus_jannaschii_DSM_2661	5.56598	MOCK2	84.4939	0.995744	0.99872	0.994206	0.995777	0.998082	99.982	99.981	99.968	99.982	99.981	372447	373951	375912	372439	373991
Methanococcus_maripaludis_C5	1.13773	MOCK2	18.7127	0.982371	0.9837	0.983622	0.981941	0.982778	88.038	91.182	81.26	87.672	90.46	92940	95420	79730	91123	91272
Methanococcus_maripaludis_S2	0.453118	MOCK2	7.81607	0.985476	0.987901	0.986148	0.982963	0.986452	33.164	29.941	31.381	26.732	32.645	NA	NA	NA	NA	NA
Methanomassiliicoccus_luminyensis_B10	0.0574574	MOCK2	0.684997	0.971589	0.972021	0.980187	NA	0.9751	0.421	0.748	0.167	NA	0.421	NA	NA	NA	NA	NA
Methanomethylovorans_hollandica_DSM_15978	0.046291	MOCK2	0.271107	NA	NA	NA	NA	NA	NA	NA	NA	NA	NA	NA	NA	NA	NA	NA
Methanopyrus_kandleri_AV19	0.207235	MOCK2	4.8935	0.974991	0.981036	0.980984	0.976434	0.977271	77.182	85.198	62.752	45.071	83.766	30673	33871	8360	NA	34301
Methanosarcina_acetivorans_C2A	0.174492	MOCK2	0.132376	NA	NA	NA	NA	NA	NA	NA	NA	NA	NA	NA	NA	NA	NA	NA
Methanothermus_fervidus_DSM_2088	7.08178	MOCK2	76.2807	0.995791	0.998674	0.993683	0.995688	0.998084	100	100	99.996	100	100	902123	906212	911362	902139	906046
Nanoarchaeum_equitans_Kin4-M	0.942145	MOCK2	9.58915	NA	0.989942	0.983615	NA	NA	NA	0.774	0.745	NA	NA	NA	NA	NA	NA	NA
Neisseria_meningitidis_MC58	0.088422	MOCK2	0.25762	NA	NA	NA	NA	NA	NA	NA	NA	NA	NA	NA	NA	NA	NA	NA
Nitrosomonas_europaea_ATCC_19718	5.60308	MOCK2	52.1503	0.997427	0.999102	0.998535	0.997545	0.998713	99.126	99.126	99.122	99.126	99.127	292412	292983	293219	292427	292968
Nostoc_sp._PCC_7120	1.35207	MOCK2	9.22614	0.976732	0.980604	0.98131	0.978769	0.978328	74.907	86.674	64.542	42.821	84.189	41790	42666	8813	NA	44549
Paraburkholderia_xenovorans_LB400	0.566982	MOCK2	4.79005	0.976474	0.981548	0.980271	0.977571	0.978028	57.797	83.602	59.607	32.207	72.112	27792	48917	7976	NA	45141
Pelodictyon_phaeoclathratiforme_BU-1	NP	MOCK2	0.0190929	NA	NA	NA	NA	NA	NA	NA	NA	NA	NA	NA	NA	NA	NA	NA
Persephonella_marina_EX-H1	2.76656	MOCK2	63.1814	0.996176	0.998649	0.993932	0.996066	0.997449	99.696	99.696	99.684	99.696	99.696	1092680	1096194	1101883	1092658	1096588
Porphyromonas_gingivalis_ATCC_33277	2.22772	MOCK2	17.1332	0.995226	0.997285	0.995444	0.994295	0.996375	96.226	96.562	96.092	96.559	96.226	75379	75368	82008	81954	75442
Propionibacterium_acnes_ATCC_11828	0.0809346	MOCK2	0.291178	NA	NA	NA	NA	NA	NA	NA	NA	NA	NA	NA	NA	NA	NA	NA
Pseudomonas_aeruginosa_ATCC_9027	0.03186	MOCK2	0.370793	NA	NA	NA	NA	NA	NA	NA	NA	NA	NA	NA	NA	NA	NA	NA
Pseudomonas_fluorescens_SBW25	1.05419	MOCK2	12.674	0.995044	0.997637	0.995134	0.995413	0.996674	99.486	99.485	99.46	99.486	99.486	1976165	1977394	1977015	1976742	1978243
Pseudomonas_putida_KT2440	1.46154	MOCK2	11.6319	0.993337	0.996469	0.99326	0.993764	0.995125	99.735	99.736	99.615	99.781	99.74	3333373	3332319	1125587	3334811	3334907
Pyrobaculum_aerophilum_IM2	0.225786	MOCK2	1.29718	0.969607	0.969933	0.972284	NA	0.965581	0.164	0.686	2.022	NA	1.191	NA	NA	NA	NA	NA
Pyrobaculum_arsenaticum_DSM_13514	0.047315	MOCK2	0.089803	NA	NA	NA	NA	NA	NA	NA	NA	NA	NA	NA	NA	NA	NA	NA
Pyrobaculum_calidifontis_JCM_11548	2.50897	MOCK2	7.1784	0.98141	0.987464	0.981462	0.982001	0.984718	99.724	99.722	93.756	98.185	99.732	347232	346873	65169	348279	347589
Pyrococcus_furiosus_DSM_3638	0.396154	MOCK2	0.555541	0.96245	NA	NA	NA	0.964168	0.303	NA	NA	NA	0.303	NA	NA	NA	NA	NA
Pyrococcus_horikoshii_OT3	5.77273	MOCK2	43.9257	0.994549	0.997772	0.993904	0.994798	0.996491	99.921	99.921	99.916	99.921	99.921	573043	574110	575858	572724	574462
Rhodobacter_sphaeroides_ATCC_17029	0.0447033	MOCK2	0.303594	NA	NA	NA	NA	NA	NA	NA	NA	NA	NA	NA	NA	NA	NA	NA
Rhodopirellula_baltica_SH_1	1.29915	MOCK2	22.5211	0.997301	0.998804	0.997501	0.997445	0.998388	99.967	99.967	99.966	99.967	99.967	4345571	4350063	4352422	4346212	4350319
Ruegeria_pomeroyi_DSS-3	0.0655941	MOCK2	0.202474	NA	NA	NA	NA	NA	NA	NA	NA	NA	NA	NA	NA	NA	NA	NA
Ruminiclostridium_thermocellum_ATCC_27405	0.265044	MOCK2	4.1345	0.969584	0.973487	0.974625	0.973469	0.971255	27.192	41.63	26.794	4.879	34.047	NA	NA	NA	NA	NA
Salinispora_arenicola_CNS-205	0.385042	MOCK2	3.43757	0.973704	0.976899	0.977678	0.976085	0.975183	25.919	40.954	28.154	10.35	30.7	NA	NA	NA	NA	NA
Salinispora_tropica_CNB-440	0.484049	MOCK2	2.18157	0.97308	0.974507	0.976723	0.976064	0.973302	2.706	7.871	5.416	0.706	4.693	NA	NA	NA	NA	NA
Shewanella_baltica_OS185	1.33744	MOCK2	53.0413	0.983542	0.983972	0.983034	0.982292	0.982623	97.092	97.6	93.543	95.21	97.363	148088	146809	112416	148449	148482
Shewanella_baltica_OS223	2.50059	MOCK2	90.2617	0.989376	0.990721	0.989686	0.989081	0.989619	95.729	96.33	95.084	95.486	95.402	77862	86395	77573	85551	87274
Shewanella_loihica_PV-4	0.545429	MOCK2	3.16015	0.973938	0.976063	0.978248	0.977613	0.97506	23.742	47.165	27.152	7.85	35.565	NA	NA	NA	NA	NA
Staphylococcus_aureus_USA300_FPR3757	0.0692131	MOCK2	1.00023	NA	NA	NA	NA	NA	NA	NA	NA	NA	NA	NA	NA	NA	NA	NA
Staphylococcus_epidermidis_ATCC_12228	0.0784054	MOCK2	1.06854	NA	NA	NA	NA	NA	NA	NA	NA	NA	NA	NA	NA	NA	NA	NA
Streptococcus_agalactiae_sv._V_V_2603V_R	0.0929249	MOCK2	0.148275	NA	NA	NA	NA	NA	NA	NA	NA	NA	NA	NA	NA	NA	NA	NA
Streptococcus_mutans_UA159-FR	0.0988758	MOCK2	0.19143	NA	NA	NA	NA	NA	NA	NA	NA	NA	NA	NA	NA	NA	NA	NA
Sulfolobus_tokodaii_str._7	0.07434	MOCK2	0.721944	0.976462	0.975616	0.9751	NA	0.975443	0.146	0.146	0.092	NA	0.146	NA	NA	NA	NA	NA
Sulfurihydrogenibium_sp._YO3AOP1	0.682365	MOCK2	5.34206	0.975	0.979502	0.979386	0.976117	0.977249	84.779	89.845	72.469	50.569	87.695	56821	56690	15713	15366	56877
Thermoanaerobacter_pseudethanolicus_ATCC_33223	2.44652	MOCK2	44.9159	0.995736	0.998093	0.992903	0.995595	0.997362	100	100	99.995	100	100	2219570	2228772	2242557	2219385	2228984
Thermotoga_neapolitana_DSM_4359	1.58475	MOCK2	144.923	0.995965	0.998607	0.997407	0.996375	0.998203	99.826	98.925	98.901	98.994	99.826	274443	275306	275598	274551	275291
Thermotoga_petrophila_RKU-1	6.852	MOCK2	104.232	0.995673	0.998418	0.997237	0.996097	0.998138	99.032	98.091	91.141	99.131	99.05	328619	329591	329966	328717	329563
Thermotoga_sp._RQ2	NP	MOCK2	12.0574	0.981563	0.985532	0.984266	0.982058	0.984383	21.438	17.408	18.392	17.893	17.41	NA	NA	NA	NA	NA
Treponema_denticola_ATCC_35405	1.24954	MOCK2	5.18671	0.971221	0.976277	0.976221	0.972235	0.973502	79.922	88.601	68.742	43.274	86.879	37250	37170	11878	NA	37275
Wolinella_succinogenes_DSM_1740	0.646771	MOCK2	4.13273	0.970662	0.976497	0.975058	0.971934	0.972524	41.316	48.506	37.334	20.647	49.99	NA	NA	NA	NA	3600
Zymomonas_mobilis_subsp._mobilis_ZM4	NP	MOCK2	0.000453227	NA	NA	NA	NA	NA	NA	NA	NA	NA	NA	NA	NA	NA	NA	NA
Acidilobus_saccharovorans_345-15	0.0336452	MOCK3	1.16962	NA	NA	NA	NA	NA	NA	NA	NA	NA	NA	NA	NA	NA	NA	NA
Acidobacterium_capsulatum_ATCC_51196	0.121461	MOCK3	1.39901	0.976993	0.976019	0.977786	0.980337	0.973529	0.415	1.801	0.995	0.261	1.129	NA	NA	NA	NA	NA
Aciduliprofundum_boonei_T469	NP	MOCK3	0.0028518	NA	NA	NA	NA	NA	NA	NA	NA	NA	NA	NA	NA	NA	NA	NA
Acinetobacter_baumannii_ATCC_17978	NP	MOCK3	0.000100166	NA	NA	NA	NA	NA	NA	NA	NA	NA	NA	NA	NA	NA	NA	NA
Actinomyces_odontolyticus_ATCC_17982	NP	MOCK3	0	NA	NA	NA	NA	NA	NA	NA	NA	NA	NA	NA	NA	NA	NA	NA
Akkermansia_muciniphila_ATCC_BAA-835	1.25136	MOCK3	12.4843	0.991455	0.99477	0.991912	0.991864	0.993679	99.877	99.877	99.663	99.877	99.872	1436320	1440538	724676	1437490	1440657
Archaeoglobus_fulgidus_DSM_4304	0.920518	MOCK3	4.19381	0.972476	0.976649	0.978138	0.97397	0.974583	65.898	80.533	55.876	31.475	73.831	29501	32527	5167	NA	32704
Bacillus_cereus_ATCC_10987	NP	MOCK3	0	NA	NA	NA	NA	NA	NA	NA	NA	NA	NA	NA	NA	NA	NA	NA
Bacteroides_thetaiotaomicron_VPI-5482	0.199144	MOCK3	1.91921	0.971318	0.972774	0.977347	0.976171	0.972652	4.159	9.041	5.301	0.657	6.559	NA	NA	NA	NA	NA
Bacteroides_vulgatus_ATCC_8482	1.3865	MOCK3	20.0613	0.995783	0.997617	0.995947	0.995723	0.997081	99.339	99.337	99.294	99.34	99.339	574196	575379	574510	574379	575474
Bifidobacterium_adolescentis_ATCC_15703	NP	MOCK3	0.00100926	NA	NA	NA	NA	NA	NA	NA	NA	NA	NA	NA	NA	NA	NA	NA
Bordetella_bronchiseptica_RB50	0.469467	MOCK3	0.689198	NA	0.972538	0.978954	NA	NA	NA	0.335	0.188	NA	NA	NA	NA	NA	NA	NA
Caldicellulosiruptor_bescii_DSM_6725	0.21175	MOCK3	56.3963	0.975861	0.980081	0.979324	0.977364	0.977463	17.202	19.319	14.326	5.685	18.384	NA	NA	NA	NA	NA
Caldicellulosiruptor_saccharolyticus_DSM_8903	1.31646	MOCK3	32.2537	0.995357	0.997783	0.992812	0.99529	0.996895	99.658	99.658	99.655	99.658	99.733	256455	257338	258743	256396	257419
Chlorobium_limicola_DSM_245	1.37158	MOCK3	16.3107	0.994157	0.996833	0.994518	0.994229	0.995809	99.817	99.817	99.783	99.817	99.817	1684393	1688822	1687829	1684922	1688472
Chlorobium_phaeobacteroides_DSM_266	0.679851	MOCK3	12.2457	0.990048	0.994733	0.990174	0.990119	0.992265	99.914	99.914	99.722	99.912	99.914	900243	902444	694761	900821	902543
Chlorobium_phaeovibrioides_DSM_265	1.9116	MOCK3	34.6206	0.994782	0.997848	0.995807	0.994984	0.99677	100	100	100	100	100	1461855	1466243	1468711	1461807	1466416
Chlorobium_tepidum_TLS	0.600195	MOCK3	42.4227	0.996996	0.998992	0.997963	0.997178	0.998465	100	100	99.996	100	100	2009593	2014021	2016265	2009601	2013665
Chloroflexus_aurantiacus_J-10-fl	0.1001	MOCK3	2.49962	0.972049	0.972186	0.975375	0.974495	0.971785	2.347	17.458	10.249	0.36	6.224	NA	NA	NA	NA	NA
Clostridium_beijerinckii_ATCC_35702	NP	MOCK3	0	NA	NA	NA	NA	NA	NA	NA	NA	NA	NA	NA	NA	NA	NA	NA
Deinococcus_radiodurans_R1	0.457871	MOCK3	4.5958	0.974287	0.978472	0.979621	0.978756	0.975682	32.592	49.808	34.889	12.326	42.053	NA	NA	NA	NA	NA
Desulfitobacterium_dehalogenans_ATCC_51507	NP	MOCK3	0.000283218	NA	NA	NA	NA	NA	NA	NA	NA	NA	NA	NA	NA	NA	NA	NA
Desulfobulbus_oralis_sp._ONRL	3.6196	MOCK3	10.6668	0.991869	0.99534	0.992135	0.992139	0.993892	99.686	99.686	98.933	99.685	99.686	810224	810499	425633	811034	811125
Desulfomicrobium_baculatum_DSM_4028	0.0381711	MOCK3	0.0782731	NA	NA	NA	NA	NA	NA	NA	NA	NA	NA	NA	NA	NA	NA	NA
Desulfovibrio_desulfuricans_ND132	0.0325529	MOCK3	0.0012502	NA	NA	NA	NA	NA	NA	NA	NA	NA	NA	NA	NA	NA	NA	NA
Desulfovibrio_piger_ATCC_29098	6.48251	MOCK3	17.0081	0.991979	0.995323	0.99232	0.99235	0.994148	99.099	99.175	98.876	99.15	99.175	319094	319439	317333	318281	318584
Desulfovibrio_vulgaris_Hildenborough	0.0534735	MOCK3	0.0224732	NA	NA	NA	NA	NA	NA	NA	NA	NA	NA	NA	NA	NA	NA	NA
Dictyoglomus_turgidum_DSM_6724	0.540337	MOCK3	1.15007	0.969701	0.965747	0.969835	NA	0.970929	0.378	1.384	0.423	NA	0.378	NA	NA	NA	NA	NA
Enterococcus_faecalis_OG1RF	0.300014	MOCK3	3.5685	0.971614	0.974095	0.977073	0.975536	0.972711	30.13	53.363	33.797	6.675	42.206	NA	10589	NA	NA	NA
Escherichia_coli_K-12_MG1655	NP	MOCK3	0.0202945	NA	NA	NA	NA	NA	NA	NA	NA	NA	NA	NA	NA	NA	NA	NA
Fusobacterium_nucleatum_subsp._nucleatum_ATCC_25586	1.38325	MOCK3	12.9224	0.990789	0.992657	0.989016	0.990048	0.991445	99.99	99.992	99.774	99.988	99.992	315380	316388	315067	315514	316465
Gemmatimonas_aurantiaca_T-27	2.37848	MOCK3	42.0418	0.998232	0.999398	0.998516	0.99841	0.999037	100	100	99.998	100	100	2750473	2752935	2755150	2750530	2753992
Geobacter_bemidjiensis_Bem	NP	MOCK3	0.000236395	NA	NA	NA	NA	NA	NA	NA	NA	NA	NA	NA	NA	NA	NA	NA
Geobacter_sulfurreducens_PCA	0.101206	MOCK3	0.754401	0.97085	0.976964	NA	NA	NA	0.094	0.095	NA	NA	NA	NA	NA	NA	NA	NA
Halobacterium_salinarum_NRC-1	2.4941	MOCK3	19.4769	0.995712	0.998149	0.99603	0.995805	0.99732	94.025	94.022	93.931	93.856	93.759	690602	691225	691241	690736	691646
Haloferax_volcanii_DS2	0.047543	MOCK3	0.115181	NA	NA	NA	NA	NA	NA	NA	NA	NA	NA	NA	NA	NA	NA	NA
Helicobacter_pylori_ATCC_700392	NP	MOCK3	0.00568571	NA	NA	NA	NA	NA	NA	NA	NA	NA	NA	NA	NA	NA	NA	NA
Herpetosiphon_aurantiacus_DSM_785	2.60055	MOCK3	32.672	0.995303	0.998305	0.995829	0.99575	0.997038	99.569	99.57	99.567	99.569	99.57	4996971	4996316	5003502	4995434	4997339
Hydrogenobaculum_sp._Y04AAS1	1.28582	MOCK3	7.60299	0.987909	0.990847	0.987095	0.985801	0.989362	18.622	18.799	18.293	17.402	18.654	NA	NA	NA	NA	NA
Ignicoccus_hospitalis_KIN4_I	4.19176	MOCK3	18.0972	0.994569	0.997077	0.99429	0.994391	0.995443	99.137	99.136	99.108	99.137	99.137	152528	152940	153011	152639	153203
Ignicoccus_islandicus_DSM_13165	2.69717	MOCK3	26.6983	0.996924	0.998402	0.996368	0.997077	0.997701	100	100	99.994	100	100	1004534	1005414	1007197	1004761	1006038
Lactobacillus_gasseri_ATCC_33323	NP	MOCK3	0	NA	NA	NA	NA	NA	NA	NA	NA	NA	NA	NA	NA	NA	NA	NA
Leptothrix_cholodnii_SP-6	NP	MOCK3	0.00214507	NA	NA	NA	NA	NA	NA	NA	NA	NA	NA	NA	NA	NA	NA	NA
Methanobrevibacter_oralis_DSM_7256	NP	MOCK3	0.133852	NA	NA	NA	NA	NA	NA	NA	NA	NA	NA	NA	NA	NA	NA	NA
Methanocaldococcus_jannaschii_DSM_2661	11.1213	MOCK3	136.625	0.9956	0.998855	0.99547	0.995766	0.998243	100	99.999	99.978	100	100	371716	373320	374804	371777	373379
Methanococcus_maripaludis_C5	1.13664	MOCK3	11.465	0.987363	0.989343	0.987084	0.987224	0.988313	98.469	99.695	98.522	98.684	99.681	170717	171177	161277	161533	171266
Methanococcus_maripaludis_S2	0.301789	MOCK3	4.37602	0.976753	0.979848	0.980189	0.976467	0.97741	25.039	24.637	17.584	13.011	22.881	NA	NA	NA	NA	NA
Methanomassiliicoccus_luminyensis_B10	NP	MOCK3	0.000650308	NA	NA	NA	NA	NA	NA	NA	NA	NA	NA	NA	NA	NA	NA	NA
Methanomethylovorans_hollandica_DSM_15978	NP	MOCK3	0	NA	NA	NA	NA	NA	NA	NA	NA	NA	NA	NA	NA	NA	NA	NA
Methanopyrus_kandleri_AV19	0.260274	MOCK3	6.26128	0.983259	0.988506	0.984922	0.982204	0.98529	90.155	92.827	82.105	86.578	92.326	50738	50541	25847	51029	50640
Methanosarcina_acetivorans_C2A	0.174325	MOCK3	0.11764	NA	NA	NA	NA	NA	NA	NA	NA	NA	NA	NA	NA	NA	NA	NA
Methanothermus_fervidus_DSM_2088	5.66	MOCK3	45.7459	0.995975	0.99832	0.992982	0.995685	0.997684	100	100	99.986	100	100	874900	878484	883809	874833	878379
Nanoarchaeum_equitans_Kin4-M	0.624085	MOCK3	6.53119	NA	NA	NA	NA	NA	NA	NA	NA	NA	NA	NA	NA	NA	NA	NA
Neisseria_meningitidis_MC58	NP	MOCK3	4e-05	NA	NA	NA	NA	NA	NA	NA	NA	NA	NA	NA	NA	NA	NA	NA
Nitrosomonas_europaea_ATCC_19718	2.79885	MOCK3	23.8319	0.996947	0.998637	0.997391	0.997049	0.998108	99.114	99.114	99.108	99.114	99.114	292371	292964	293242	292398	292942
Nostoc_sp._PCC_7120	2.02617	MOCK3	13.2788	0.983873	0.98841	0.985476	0.983031	0.986268	98.512	98.505	90.254	96.475	98.492	114824	114585	42480	115053	114781
Paraburkholderia_xenovorans_LB400	0.28322	MOCK3	2.58396	0.973196	0.974312	0.977429	0.978939	0.973838	5.945	25.599	14.876	1.55	10.311	NA	NA	NA	NA	NA
Pelodictyon_phaeoclathratiforme_BU-1	0.102979	MOCK3	0.194048	NA	NA	NA	NA	NA	NA	NA	NA	NA	NA	NA	NA	NA	NA	NA
Persephonella_marina_EX-H1	1.51586	MOCK3	20.5256	0.994322	0.99659	0.993298	0.994163	0.995166	99.951	99.696	99.663	99.696	99.696	1093372	1096322	1097046	1093904	1097094
Porphyromonas_gingivalis_ATCC_33277	4.27467	MOCK3	23.8727	0.996338	0.998093	0.996468	0.995586	0.997475	98.156	98.153	98.009	97.95	97.954	121617	121898	122189	121692	121871
Propionibacterium_acnes_ATCC_11828	NP	MOCK3	0.000454869	NA	NA	NA	NA	NA	NA	NA	NA	NA	NA	NA	NA	NA	NA	NA
Pseudomonas_aeruginosa_ATCC_9027	NP	MOCK3	0.00315544	NA	NA	NA	NA	NA	NA	NA	NA	NA	NA	NA	NA	NA	NA	NA
Pseudomonas_fluorescens_SBW25	0.35106	MOCK3	2.44117	0.971688	0.972805	0.97767	0.977131	0.971366	4.537	21.71	14.915	0.125	11.658	NA	NA	NA	NA	NA
Pseudomonas_putida_KT2440	1.18433	MOCK3	7.6884	0.986239	0.991068	0.986698	0.986713	0.988809	99.228	99.26	93.924	98.94	99.263	349704	348715	105808	350104	349425
Pyrobaculum_aerophilum_IM2	0.112785	MOCK3	0.660796	NA	0.970707	NA	NA	0.966599	NA	0.045	NA	NA	0.045	NA	NA	NA	NA	NA
Pyrobaculum_arsenaticum_DSM_13514	NP	MOCK3	0.000627512	NA	0.965587	NA	NA	NA	NA	0.047	NA	NA	NA	NA	NA	NA	NA	NA
Pyrobaculum_calidifontis_JCM_11548	0.501314	MOCK3	1.67973	0.966471	0.972703	0.979101	NA	0.968808	1.261	1.94	1.358	NA	1.685	NA	NA	NA	NA	NA
Pyrococcus_furiosus_DSM_3638	NP	MOCK3	0.00861362	NA	NA	NA	NA	NA	NA	NA	NA	NA	NA	NA	NA	NA	NA	NA
Pyrococcus_horikoshii_OT3	7.209	MOCK3	107.475	0.994603	0.998276	0.99517	0.995124	0.997385	99.921	99.921	99.913	99.921	99.921	487324	488517	489640	487212	488841
Rhodobacter_sphaeroides_ATCC_17029	NP	MOCK3	0.000293334	NA	NA	NA	NA	NA	NA	NA	NA	NA	NA	NA	NA	NA	NA	NA
Rhodopirellula_baltica_SH_1	0.778745	MOCK3	22.9861	0.997373	0.998834	0.997593	0.997508	0.99843	99.967	99.967	99.966	99.967	99.967	4254755	4258953	4261528	4255397	4259411
Ruegeria_pomeroyi_DSS-3	NP	MOCK3	0.00043826	NA	NA	NA	NA	NA	NA	NA	NA	NA	NA	NA	NA	NA	NA	NA
Ruminiclostridium_thermocellum_ATCC_27405	0.159135	MOCK3	3.55921	0.971284	0.973128	0.973546	0.973431	0.971452	15.627	31.796	19.592	3.796	23.4	NA	NA	NA	NA	NA
Salinispora_arenicola_CNS-205	0.311897	MOCK3	2.64397	0.972836	0.973443	0.977758	0.976865	0.97248	4.988	22.374	10.85	0.789	10.94	NA	NA	NA	NA	NA
Salinispora_tropica_CNB-440	0.386869	MOCK3	2.65	0.972445	0.973439	0.976037	0.9778	0.972473	5.729	17.606	11.964	1.26	9.53	NA	NA	NA	NA	NA
Shewanella_baltica_OS185	1.78155	MOCK3	59.5251	0.996152	0.997601	0.996265	0.995978	0.996782	99.578	98.881	96.312	99.284	99.599	180386	159642	159757	228454	180909
Shewanella_baltica_OS223	2.99784	MOCK3	26.3116	0.977853	0.978057	0.976957	0.976781	0.977291	66.654	72.664	62.847	64.842	71.149	33237	46580	24730	29813	40959
Shewanella_loihica_PV-4	0.762869	MOCK3	3.87136	0.976047	0.979866	0.980155	0.979215	0.977621	43.868	58.249	39.408	20.507	53.444	NA	17707	NA	NA	14791
Staphylococcus_aureus_USA300_FPR3757	NP	MOCK3	0	NA	NA	NA	NA	NA	NA	NA	NA	NA	NA	NA	NA	NA	NA	NA
Staphylococcus_epidermidis_ATCC_12228	NP	MOCK3	0	NA	NA	NA	NA	NA	NA	NA	NA	NA	NA	NA	NA	NA	NA	NA
Streptococcus_agalactiae_sv._V_V_2603V_R	NP	MOCK3	0	NA	NA	NA	NA	NA	NA	NA	NA	NA	NA	NA	NA	NA	NA	NA
Streptococcus_mutans_UA159-FR	NP	MOCK3	0	NA	NA	NA	NA	NA	NA	NA	NA	NA	NA	NA	NA	NA	NA	NA
Sulfolobus_tokodaii_str._7	0.0742688	MOCK3	0.595259	NA	NA	0.977389	NA	NA	NA	NA	0.05	NA	NA	NA	NA	NA	NA	NA
Sulfurihydrogenibium_sp._YO3AOP1	0.545369	MOCK3	4.08014	0.97154	0.973758	0.976886	0.974182	0.973142	42.4	66.662	46.736	8.239	48.302	NA	23598	NA	NA	NA
Thermoanaerobacter_pseudethanolicus_ATCC_33223	1.83313	MOCK3	35.6235	0.995532	0.997723	0.992546	0.995204	0.997008	99.962	99.961	99.952	99.962	99.962	1529616	1535959	1544514	1529683	1536052
Thermotoga_neapolitana_DSM_4359	3.16647	MOCK3	251.723	0.995804	0.999046	0.998318	0.996687	0.998532	98.757	97.617	96.167	98.986	98.77	322653	323800	323898	322869	323775
Thermotoga_petrophila_RKU-1	NP	MOCK3	1.38148	0.98586	NA	NA	0.983311	NA	0.487	NA	NA	2.112	NA	NA	NA	NA	NA	NA
Thermotoga_sp._RQ2	6.14064	MOCK3	146.692	0.995059	0.998655	0.998122	0.995976	0.997732	97.14	95.66	95.17	96.321	97.14	310850	311788	312165	310968	311762
Treponema_denticola_ATCC_35405	1.56044	MOCK3	3.95535	0.969022	0.972602	0.974526	0.971551	0.970551	40.186	56.716	39.037	10.548	52.622	NA	11469	NA	NA	8971
Wolinella_succinogenes_DSM_1740	0.539252	MOCK3	4.11056	0.97041	0.975325	0.974126	0.97173	0.971719	45.676	57.172	43.458	21.522	57.15	NA	14292	NA	NA	15431
Zymomonas_mobilis_subsp._mobilis_ZM4	0.0487574	MOCK3	0.0362485	NA	NA	NA	NA	NA	NA	NA	NA	NA	NA	NA	NA	NA	NA	NA
