# Supplementary material for: MetaCONNET: A metagenomic polishing tool for long-read assemblies
Source: PLoS One. 2024 Dec 3;19(12):e0313515. doi: 10.1371/journal.pone.0313515 (PMC11614293; doi:10.1371/journal.pone.0313515)
Supplement: S5 Table — (XLSX) [file pone.0313515.s007.xlsx]

## Sheet: S5 Table
S5 Table. ORF analysis with MetaCONNET, CONNET, Medaka, NextPolish, Unpolish on MOCK1, MOCK2, MOCK3 datasets.
Dataset	No.	MetaCONNET	CONNET	Medaka	NextPolish	Unpolish
MOCK1	>95 ORFs recovered	36171	20112	27856	27553	27639
	Total ORFs recovered	111697	98899	108867	83894	85854
	Incorrect ORFs ratio (%)	0.483966	0.533396	0.549509	0.50823	0.503849
	Total query ORFs	216453	211955	241663	170596	173040
	Reference ORFs	221502	221502	221502	221502	221502
MOCK2	>95 ORFs recovered	41168	22385	30983	22462	22403
	Total ORFs recovered	119776	106114	116247	112171	115248
	Incorrect ORFs ratio (%)	0.494439	0.556187	0.515539	0.580313	0.576691
	Total query ORFs	236917	239096	239951	267273	272255
	Reference ORFs	273419	273419	273419	273419	273419
MOCK3	>95 ORFs recovered	31686	17596	26320	17848	17296
	Total ORFs recovered	96766	86013	99144	91606	93280
	Incorrect ORFs ratio (%)	0.503058	0.557617	0.52363	0.567147	0.57631
	Total query ORFs	194723	194431	208124	211633	220161
	Reference ORFs	198812	198812	198812	198812	198812
>95 recovered ORF: The number of predicted proteins that have over 95% of the length of the matched reference protein.
Total recovered ORF: The number of predicted proteins that have matched the reference proteins.
Incorrect ORFs ratio: The proportion of the unmatched ORFs from query to references. Calculated as Incorrect ORFs ratio = (1 - Total ORFs recovered/Total query ORFs)
Total query ORFs: The total number of predicted proteins from polished assemblies.
Reference ORFs: The total number of predicted proteins from reference genomes.
