# Supplementary material for: MetaCONNET: A metagenomic polishing tool for long-read assemblies
Source: PLoS One. 2024 Dec 3;19(12):e0313515. doi: 10.1371/journal.pone.0313515 (PMC11614293; doi:10.1371/journal.pone.0313515)
Supplement: S6 Table — (XLSX) [file pone.0313515.s008.xlsx]

## Sheet: S6 Table
S6 Table. Species analysis with MetaCONNET, CONNET, Medaka, NextPolish, Unpolish on MOCK1, MOCK2, MOCK3 datasets.
Dataset	Class	MetaCONNET	CONNET	Medaka	NextPolish	Unpolish
MOCK1	Species recovered	56	56	55	50	55
	Incorrect species	1	1	1	1	1
	Total mock species	71	71	71	71	71
MOCK2	Species recovered	60	61	59	52	59
	Incorrect species	1	1	1	1	1
	Total mock species	87	87	87	87	87
MOCK3	Species recovered	54	53	52	49	52
	Incorrect species	0	0	0	1	1
	Total mock species	64	64	64	64	64
Total	Species recovered	60	62	60	53	60
	Incorrect species	1	1	1	2	2
	Total mock species	91	91	91	91	91
