# Supplementary material for: MetaCONNET: A metagenomic polishing tool for long-read assemblies
Source: PLoS One. 2024 Dec 3;19(12):e0313515. doi: 10.1371/journal.pone.0313515 (PMC11614293; doi:10.1371/journal.pone.0313515)
Supplement: S7 Table — (XLSX) [file pone.0313515.s009.xlsx]

## Sheet: S7 Table
S7 Table. Metagenomic assemblies polishing results comparison on Axbio sequencing data
Metrics	Accuracy	Genome fraction (%)	BUSCO complete (%)	Average NGA50
Unpolish	0.9945	0.9402	0.718	51947
MetaCONNET	0.9953	0.9412	0.871	52041
CONNET	0.9951	0.9383	0.75	51943
