# Supplementary material for: MetaCONNET: A metagenomic polishing tool for long-read assemblies
Source: PLoS One. 2024 Dec 3;19(12):e0313515. doi: 10.1371/journal.pone.0313515 (PMC11614293; doi:10.1371/journal.pone.0313515)
Supplement: S8 Table — (XLSX) [file pone.0313515.s010.xlsx]

## Sheet: S8 Table
S8 Table. Dataset summary
Dataset	Class	Platform	Kit	Version	Flow cell	Accession	Species	Mock community name
HM-276D	Training	GridION	SQK-LSK109	R9	FLO-MIN106	PRJNA630658	20 bacteria	Microbial Mock Community B
Zymo10	Training	GridION	SQK-LSK109	R9	FLO-MIN106	PRJEB29504	8 bacteria + 2 yeast	ZymoBIOMICS Mock Community Standards
Bmock12	Training	MinION	SQK-LSK109	R9	FLO-MIN106	PRJNA496047	12 bacteria strains	BMock12 Mock Community-12 isolates, ONT, 10kb size-selected
Zymo21	Training	GridION	SQK-LSK109	R9	FLO-MIN106	PRJNA804004	21 bacteria strains	ZymoBIOMICS gut microbiome standard
Zymo mock	Training	PromethION	SQK-LSK112	R10.4	FLO-MIN112	PRJEB48692	7 bacterial strains and one fungus	ZymoBIOMICS HMW (high molecular weight) DNA Standard D6322
R10 synthetic mock dataset	Testing	GridION	SQK-LSK112	R10.4	FLO-MIN112	PRJEB51164	Pseudomonas aeruginosa, Escherichia coli, Klebsiella pneumoniae, Staphylococcus aureus	R10 synthetic mock
MOCK1	Testing	MinION	SQK-LSK109	R9	FLO-MIN106	PRJEB52977	71 species	MOCK1
MOCK2	Testing	MinION	SQK-LSK109	R9	FLO-MIN106	PRJEB52977	87 species	MOCK2
MOCK3	Testing	MinION	SQK-LSK109	R9	FLO-MIN106	PRJEB52977	64 species	MOCK3
