# Supplementary material for: MetaCONNET: A metagenomic polishing tool for long-read assemblies
Source: PLoS One. 2024 Dec 3;19(12):e0313515. doi: 10.1371/journal.pone.0313515 (PMC11614293; doi:10.1371/journal.pone.0313515)
Supplement: S9 Table — (XLSX) [file pone.0313515.s011.xlsx]

## Sheet: S9 Table
S9 Table. Information on R10 synthetic mock dataset.
Reference	Strain	Composition	Total number of reads	Total number of bases	Average read length (bp)	Accession	Reference length (bp)
NC_004431.1	Escherichia coli CFT073	0.8844	83328	432290139	5187.8	ERR8958665	5231428
NC_009648.1-NC_009653.1	Klebsiella pneumoniae MGH78578	0.0156	888	7513987	8461.7	ERR8958717	5318598
NC_002516.2	Pseudomonas aeruginosa PAO1	0.03	3291	34570679	10504.6	ERR8958848	6264404
NC_002952.2	Staphylococcus aureus MRSA252	0.07	1906	13893353	7289.3	ERR8958866	2902619
