# Supplementary material for: MetaCONNET: A metagenomic polishing tool for long-read assemblies
Source: PLoS One. 2024 Dec 3;19(12):e0313515. doi: 10.1371/journal.pone.0313515 (PMC11614293; doi:10.1371/journal.pone.0313515)
Supplement: S10 Table — (XLSX) [file pone.0313515.s012.xlsx]

## Sheet: S10 Table
S10 Table. Description of the software and version
Software	Version
MetaQuast	5.2.0
Samtools	1.16
Minimap2	2.24-r1122
Flye	2.9.1-b1780
Canu	2.2
Nextpolish	v1.4.1
Medaka	1.7.3
Porechop	0.2.4
CONNET	1
Nucmer	3.1
dnadiff	1.3
Prodigal	2.6.3
BUSCO	5.3.0
Diamond	2.1.8.162
